# Supplementary material for: Transcriptome Analysis in Haematococcus pluvialis: Astaxanthin Induction by High Light with Acetate and Fe2+
Source: Int J Mol Sci. 2018 Jan 7;19(1):175. doi: 10.3390/ijms19010175 (PMC5796124; doi:10.3390/ijms19010175)
Supplement: Supplementary file 1 [file ijms-19-00175-s001.zip]

Archive with 1 entries (1 files):
- ijms-254406-supplementary.xlsx
