# Supplementary material for: Transcriptome Analysis in Haematococcus pluvialis: Astaxanthin Induction by High Light with Acetate and Fe2+
Source: Int J Mol Sci. 2018 Jan 7;19(1):175. doi: 10.3390/ijms19010175 (PMC5796124; doi:10.3390/ijms19010175)
Supplement: Supplementary file 1 [file ijms-19-00175-s001.zip › ijms-254406-supplementary.xlsx]

## Sheet: Table S1
Significantly enriched GO terms among the DEGs in HLvsHG
GO accession	GO term	Corrected p Value	Number of DEGs in related to the GO function	Number of all genes in the GO function
Biological Process
GO:0005975	carbohydrate metabolic process	4.81e-05	535	2599
GO:1901293	nucleoside phosphate biosynthetic process	0.00032615	270	1155
GO:0009190	cyclic nucleotide biosynthetic process	0.00032615	126	446
GO:0009165	nucleotide biosynthetic process	0.00033406	267	1151
GO:0009187	cyclic nucleotide metabolic process	0.00036175	127	459
GO:0044699	single-organism process	0.0014305	4651	26638
GO:0009186	deoxyribonucleoside diphosphate metabolic process	0.0032493	12	18
GO:0006753	nucleoside phosphate metabolic process	0.0038606	518	2610
GO:0044763	single-organism cellular process	0.0040477	3730	20992
GO:0044262	cellular carbohydrate metabolic process	0.0064879	188	833
GO:0051274	beta-glucan biosynthetic process	0.0064879	27	74
GO:0044710	single-organism metabolic process	0.0093849	2811	15628
GO:0043572	plastid fission	0.010785	7	8
GO:0051273	beta-glucan metabolic process	0.010785	33	99
GO:0042157	lipoprotein metabolic process	0.012175	92	364
GO:0009117	nucleotide metabolic process	0.013119	506	2589
GO:0044711	single-organism biosynthetic process	0.013119	1026	5384
GO:0006631	fatty acid metabolic process	0.014869	131	552
GO:0006869	lipid transport	0.014869	72	289
GO:0044281	small molecule metabolic process	0.01555	1572	8500
GO:0007165	signal transduction	0.017439	952	5012
GO:0055086	nucleobase-containing small molecule metabolic process	0.017439	776	4039
GO:0008152	metabolic process	0.017439	5681	33325
GO:0009066	aspartate family amino acid metabolic process	0.017439	178	772
GO:0044700	single organism signaling	0.018929	957	5048
GO:0023052	signaling	0.018929	957	5049
GO:0007154	cell communication	0.025949	985	5234
GO:0010876	lipid localization	0.026233	78	325
GO:0044723	single-organism carbohydrate metabolic process	0.027161	336	1672
GO:0071103	DNA conformation change	0.028727	87	339
GO:0034654	nucleobase-containing compound biosynthetic process	0.03931	1248	6786
Molecular Function
GO:0004553	hydrolase activity, hydrolyzing O-glycosyl compounds	0.0013734	173	743
GO:0016798	hydrolase activity, acting on glycosyl bonds	0.0024636	188	824
GO:0016849	phosphorus-oxygen lyase activity	0.0034717	128	479
GO:0004970	ionotropic glutamate receptor activity	0.0063485	32	78
GO:0008066	glutamate receptor activity	0.0063485	32	78
GO:0005230	extracellular ligand-gated ion channel activity	0.010785	35	94
GO:0004888	transmembrane signaling receptor activity	0.022497	112	465
GO:0019825	oxygen binding	0.023738	22	59
GO:0004529	exodeoxyribonuclease activity	0.024222	65	257
GO:0016895	exodeoxyribonuclease activity, producing 5'-phosphomonoesters	0.024222	65	257
GO:0016796	exonuclease activity, active with either ribo- or deoxyribonucleic acids and producing 5'-phosphomonoesters	0.036401	70	281
GO:0008289	lipid binding	0.038063	120	553
GO:0004748	ribonucleoside-diphosphate reductase activity, thioredoxin disulfide as acceptor	0.038436	8	12
GO:0061731	ribonucleoside-diphosphate reductase activity	0.038436	8	12
Cellular Component
GO:0005971	ribonucleoside-diphosphate reductase complex	0.038436	8	12

## Sheet: Table S2
Significantly enriched GO terms among the DEGs in HAvsHG
GO accession	GO term	Corrected p Value	Number of DEGs in related to the GO function	Number of all genes in the GO function
Biological Process
GO:0009190	cyclic nucleotide biosynthetic process	2.83e-10	135	446
GO:0009187	cyclic nucleotide metabolic process	3.57e-10	136	459
GO:0006796	phosphate-containing compound metabolic process	8.65e-07	1123	6371
GO:0006468	protein phosphorylation	8.65e-07	469	2347
GO:0006793	phosphorus metabolic process	1.38e-06	1131	6445
GO:0044699	single-organism process	2.28e-06	4141	26638
GO:1901293	nucleoside phosphate biosynthetic process	1.08e-05	247	1155
GO:0009165	nucleotide biosynthetic process	1.38e-05	245	1151
GO:0044700	single organism signaling	1.38e-05	882	5048
GO:0023052	signaling	1.38e-05	882	5049
GO:0007165	signal transduction	1.38e-05	876	5012
GO:0007154	cell communication	2.21e-05	907	5234
GO:0006869	lipid transport	0.00055622	71	289
GO:0007268	synaptic transmission	0.00058207	76	294
GO:0016310	phosphorylation	0.00068597	714	4067
GO:0042157	lipoprotein metabolic process	0.00068597	88	364
GO:0007267	cell-cell signaling	0.0012185	76	301
GO:0010876	lipid localization	0.0017688	76	325
GO:0006753	nucleoside phosphate metabolic process	0.0020981	460	2610
GO:0044763	single-organism cellular process	0.0024307	3286	20992
GO:0009117	nucleotide metabolic process	0.0045552	453	2589
GO:0044710	single-organism metabolic process	0.0045552	2481	15628
GO:0050832	defense response to fungus	0.0050379	36	125
GO:0035556	intracellular signal transduction	0.0067249	301	1552
GO:0044262	cellular carbohydrate metabolic process	0.0096335	165	833
GO:0005975	carbohydrate metabolic process	0.0098563	448	2599
GO:0016559	peroxisome fission	0.010339	12	23
GO:0044281	small molecule metabolic process	0.013877	1385	8500
GO:0009620	response to fungus	0.014477	37	140
GO:0032787	monocarboxylic acid metabolic process	0.018941	277	1541
GO:0044711	single-organism biosynthetic process	0.018966	900	5384
GO:0015703	chromate transport	0.021897	9	15
GO:0055086	nucleobase-containing small molecule metabolic process	0.022758	682	4039
GO:0090407	organophosphate biosynthetic process	0.028972	297	1620
GO:0034654	nucleobase-containing compound biosynthetic process	0.032731	1102	6786
GO:0006633	fatty acid biosynthetic process	0.033111	94	442
GO:0014065	phosphatidylinositol 3-kinase signaling	0.036382	28	93
GO:0014066	regulation of phosphatidylinositol 3-kinase signaling	0.036382	28	93
GO:0014068	positive regulation of phosphatidylinositol 3-kinase signaling	0.036382	28	93
GO:0006631	fatty acid metabolic process	0.036997	113	552
GO:0006097	glyoxylate cycle	0.047202	12	31
Cellular Component
GO:0019031	viral envelope	0.005359	126	591
GO:0036338	viral membrane	0.005359	126	591
GO:0009318	exodeoxyribonuclease VII complex	0.016182	57	247
GO:0019861	obsolete flagellum	0.035336	40	143
GO:0042151	nematocyst	0.049446	18	63
Molecular Function
GO:0016849	phosphorus-oxygen lyase activity	1.21e-08	136	479
GO:0004672	protein kinase activity	4.72e-05	519	2737
GO:0005506	iron ion binding	0.00013957	139	662
GO:0005230	extracellular ligand-gated ion channel activity	0.0011747	34	94
GO:0016301	kinase activity	0.0011747	677	3739
GO:0016829	lyase activity	0.0011747	314	1639
GO:0004888	transmembrane signaling receptor activity	0.0011782	107	465
GO:0004970	ionotropic glutamate receptor activity	0.0015243	30	78
GO:0008066	glutamate receptor activity	0.0015243	30	78
GO:0001871	pattern binding	0.0024109	55	216
GO:0030247	polysaccharide binding	0.0024109	55	216
GO:0020037	heme binding	0.0039865	116	588
GO:0038023	signaling receptor activity	0.0045552	154	749
GO:0005451	monovalent cation:proton antiporter activity	0.0055492	16	37
GO:0015491	cation:cation antiporter activity	0.0055492	16	37
GO:0016773	phosphotransferase activity, alcohol group as acceptor	0.0071825	613	3439
GO:0008289	lipid binding	0.0071825	112	553
GO:0046906	tetrapyrrole binding	0.011043	123	649
GO:0030246	carbohydrate binding	0.011043	82	379
GO:0004529	exodeoxyribonuclease activity	0.016168	59	257
GO:0016895	exodeoxyribonuclease activity, producing 5'-phosphomonoesters	0.016168	59	257
GO:0008855	exodeoxyribonuclease VII activity	0.016182	57	247
GO:0004584	dolichyl-phosphate-mannose-glycolipid alpha-mannosyltransferase activity	0.018966	7	10
GO:0004872	receptor activity	0.020028	161	825
GO:0015109	chromate transmembrane transporter activity	0.021897	9	15
GO:0008762	UDP-N-acetylmuramate dehydrogenase activity	0.028972	9	17
GO:0016715	oxidoreductase activity, acting on paired donors, with incorporation or reduction of molecular oxygen, reduced ascorbate as one donor, and incorporation of one atom of oxygen	0.036343	12	25
GO:0008915	lipid-A-disaccharide synthase activity	0.036343	7	11
GO:0004743	pyruvate kinase activity	0.036382	17	55
GO:0043548	phosphatidylinositol 3-kinase binding	0.036382	28	93
GO:0003824	catalytic activity	0.038004	4355	28355
GO:0016796	exonuclease activity, active with either ribo- or deoxyribonucleic acids and producing 5'-phosphomonoesters	0.040288	62	281

## Sheet: Table S3
Significantly enriched GO terms among the DEGs in HAvsHL
GO accession	GO term	Corrected p Value	Number of DEGs in related to the GO function	Number of all genes in the GO function
Biological Process
GO:0055114	oxidation-reduction process	4.96e-21	229	5814
GO:0044710	single-organism metabolic process	2.83e-10	419	15628
GO:0009765	photosynthesis, light harvesting	2.83e-10	15	66
GO:0019684	photosynthesis, light reaction	8.65e-08	22	241
GO:0044711	single-organism biosynthetic process	3.4e-06	166	5384
GO:0006629	lipid metabolic process	9.56e-06	93	2516
GO:0032787	monocarboxylic acid metabolic process	3.63e-05	61	1541
GO:0006631	fatty acid metabolic process	6.04e-05	32	552
GO:0006091	generation of precursor metabolites and energy	7.2e-05	66	1880
GO:0043436	oxoacid metabolic process	7.84e-05	143	4731
GO:0006082	organic acid metabolic process	8.51e-05	143	4748
GO:0072330	monocarboxylic acid biosynthetic process	9.8e-05	35	666
GO:0044281	small molecule metabolic process	0.0001512	228	8500
GO:0008152	metabolic process	0.00017693	720	33325
GO:0009416	response to light stimulus	0.00023546	16	214
GO:0044255	cellular lipid metabolic process	0.00033665	66	1751
GO:0009314	response to radiation	0.00033665	16	219
GO:0006633	fatty acid biosynthetic process	0.00033736	26	442
GO:0044699	single-organism process	0.00037047	595	26638
GO:0008610	lipid biosynthetic process	0.00044105	56	1403
GO:0010218	response to far red light	0.00053444	7	43
GO:0000096	sulfur amino acid metabolic process	0.00057046	21	355
GO:0010114	response to red light	0.00057046	7	44
GO:0015979	photosynthesis	0.00059584	38	939
GO:0009628	response to abiotic stimulus	0.00066488	28	605
GO:0019752	carboxylic acid metabolic process	0.00078634	135	4604
GO:0006869	lipid transport	0.0011649	18	289
GO:0009743	response to carbohydrate	0.0013696	8	70
GO:0009637	response to blue light	0.0013696	7	49
GO:0010155	regulation of proton transport	0.0014538	5	23
GO:0015703	chromate transport	0.0024801	5	15
GO:0005975	carbohydrate metabolic process	0.0025418	81	2599
GO:0009744	response to sucrose	0.0034473	6	43
GO:0034285	response to disaccharide	0.0034473	6	43
GO:0050832	defense response to fungus	0.0037653	11	125
GO:0009595	detection of biotic stimulus	0.0040228	4	13
GO:0019354	siroheme biosynthetic process	0.0043488	11	104
GO:0046156	siroheme metabolic process	0.0043488	11	104
GO:0010876	lipid localization	0.0044196	18	325
GO:0009639	response to red or far red light	0.0046869	7	62
GO:0046189	phenol-containing compound biosynthetic process	0.0070124	5	27
GO:0009620	response to fungus	0.0072845	11	140
GO:0009644	response to high light intensity	0.0094806	6	52
GO:0044272	sulfur compound biosynthetic process	0.0095281	20	414
GO:0019087	transformation of host cell by virus	0.010348	9	88
GO:0018958	phenol-containing compound metabolic process	0.010551	5	30
GO:0051186	cofactor metabolic process	0.013026	72	2323
GO:0051188	cofactor biosynthetic process	0.013365	49	1392
GO:0010200	response to chitin	0.013529	4	19
GO:0006534	cysteine metabolic process	0.015263	12	202
GO:0006556	S-adenosylmethionine biosynthetic process	0.015263	6	39
GO:0009696	salicylic acid metabolic process	0.015263	4	21
GO:0009697	salicylic acid biosynthetic process	0.015263	4	21
GO:0006118	obsolete electron transport	0.015725	36	1007
GO:0042440	pigment metabolic process	0.015725	26	565
GO:0042537	benzene-containing compound metabolic process	0.015725	16	278
GO:0009642	response to light intensity	0.01956	6	61
GO:0006550	isoleucine catabolic process	0.02058	14	222
GO:0006552	leucine catabolic process	0.02058	14	222
GO:0006574	valine catabolic process	0.02058	14	222
GO:0009083	branched-chain amino acid catabolic process	0.02058	14	222
GO:0045088	regulation of innate immune response	0.020586	5	42
GO:0009862	systemic acquired resistance, salicylic acid mediated signaling pathway	0.021751	4	23
GO:0009186	deoxyribonucleoside diphosphate metabolic process	0.025239	4	18
GO:0009867	jasmonic acid mediated signaling pathway	0.02675	4	24
GO:0071395	cellular response to jasmonic acid stimulus	0.02675	4	24
GO:0009863	salicylic acid mediated signaling pathway	0.027849	4	24
GO:0071446	cellular response to salicylic acid stimulus	0.027849	4	24
GO:0006597	spermine biosynthetic process	0.027849	3	10
GO:0008215	spermine metabolic process	0.027849	3	10
GO:0019344	cysteine biosynthetic process	0.029464	8	111
GO:0042451	purine nucleoside biosynthetic process	0.030242	21	481
GO:0046129	purine ribonucleoside biosynthetic process	0.030242	21	481
GO:0009409	response to cold	0.030281	9	138
GO:0009751	response to salicylic acid	0.030281	4	26
GO:0006790	sulfur compound metabolic process	0.032151	35	978
GO:0046148	pigment biosynthetic process	0.032151	22	471
GO:0043385	mycotoxin metabolic process	0.032151	4	23
GO:0043386	mycotoxin biosynthetic process	0.032151	4	23
GO:0045122	aflatoxin biosynthetic process	0.032151	4	23
GO:0046222	aflatoxin metabolic process	0.032151	4	23
GO:1901376	organic heteropentacyclic compound metabolic process	0.032151	4	23
GO:1901378	organic heteropentacyclic compound biosynthetic process	0.032151	4	23
GO:0016054	organic acid catabolic process	0.032585	23	518
GO:0046395	carboxylic acid catabolic process	0.032585	23	518
GO:0000097	sulfur amino acid biosynthetic process	0.032585	10	168
GO:0051273	beta-glucan metabolic process	0.032585	8	99
GO:0010363	regulation of plant-type hypersensitive response	0.033377	4	31
GO:0072593	reactive oxygen species metabolic process	0.034079	8	107
GO:0009626	plant-type hypersensitive response	0.035638	4	32
GO:1901565	organonitrogen compound catabolic process	0.041953	29	752
GO:0019385	methanogenesis, from acetate	0.041953	3	9
GO:1901659	glycosyl compound biosynthetic process	0.046851	24	621
Molecular Function
GO:0016491	oxidoreductase activity	2.6e-21	229	5726
GO:0050662	coenzyme binding	2.83e-10	86	1736
GO:0048037	cofactor binding	1.3e-09	99	2227
GO:0046906	tetrapyrrole binding	4.53e-08	39	649
GO:0016705	oxidoreductase activity, acting on paired donors, with incorporation or reduction of molecular oxygen	2.11e-07	44	760
GO:0005506	iron ion binding	2.19e-06	37	662
GO:0016168	chlorophyll binding	2.19e-06	9	32
GO:0004612	phosphoenolpyruvate carboxykinase (ATP) activity	8.51e-05	6	14
GO:0020037	heme binding	9.8e-05	30	588
GO:0008430	selenium binding	0.00012171	6	15
GO:0051287	NAD binding	0.0010731	27	498
GO:0004611	phosphoenolpyruvate carboxykinase activity	0.001814	7	39
GO:0015109	chromate transmembrane transporter activity	0.0024801	5	15
GO:0016831	carboxy-lyase activity	0.0043488	17	269
GO:0043115	precorrin-2 dehydrogenase activity	0.0043488	11	104
GO:0003824	catalytic activity	0.0045456	627	28355
GO:0016628	oxidoreductase activity, acting on the CH-CH group of donors, NAD or NADP as acceptor	0.0078096	15	206
GO:0016717	oxidoreductase activity, acting on paired donors, with oxidation of a pair of donors resulting in the reduction of molecular oxygen to two molecules of water	0.01097	6	45
GO:0050660	flavin adenine dinucleotide binding	0.013854	28	606
GO:0016616	oxidoreductase activity, acting on the CH-OH group of donors, NAD or NADP as acceptor	0.015263	32	763
GO:0004553	hydrolase activity, hydrolyzing O-glycosyl compounds	0.015263	30	743
GO:0004478	methionine adenosyltransferase activity	0.015263	6	39
GO:0016627	oxidoreductase activity, acting on the CH-CH group of donors	0.02058	24	497
GO:0016614	oxidoreductase activity, acting on CH-OH group of donors	0.028071	34	863
GO:0016798	hydrolase activity, acting on glycosyl bonds	0.030281	31	824
GO:0008422	beta-glucosidase activity	0.030675	2	2
GO:0016625	oxidoreductase activity, acting on the aldehyde or oxo group of donors, iron-sulfur protein as acceptor	0.036384	3	10
Cellular Component
GO:0010287	plastoglobule	3.85e-06	10	50
GO:0009535	chloroplast thylakoid membrane	6.18e-06	16	178
GO:0055035	plastid thylakoid membrane	6.18e-06	16	178
GO:0042651	thylakoid membrane	0.00012604	24	422
GO:0009534	chloroplast thylakoid	0.00013759	16	220
GO:0031976	plastid thylakoid	0.00013759	16	220
GO:0031984	organelle subcompartment	0.00066086	18	303
GO:0009579	thylakoid	0.0021095	36	934
GO:0030076	light-harvesting complex	0.0044196	8	71
GO:0009507	chloroplast	0.0055215	44	1317
GO:0009536	plastid	0.0062333	45	1367
GO:0034357	photosynthetic membrane	0.0071901	30	782
GO:0044436	thylakoid part	0.0078096	32	859
GO:0009570	chloroplast stroma	0.015263	17	344
GO:0009532	plastid stroma	0.015263	17	345
GO:0005777	peroxisome	0.0175	11	151
GO:0042579	microbody	0.0175	11	151
GO:0044434	chloroplast part	0.030281	23	614
GO:0044435	plastid part	0.032431	23	619

## Sheet: Table S4
Significantly enriched GO terms among the DEGs in HFvsHG
GO accession	GO term	Corrected p Value	Number of DEGs in related to the GO function	Number of all genes in the GO function
Biological Process
GO:0009190	cyclic nucleotide biosynthetic process	2.74e-07	160	446
GO:0009187	cyclic nucleotide metabolic process	4.2e-07	161	459
GO:1901293	nucleoside phosphate biosynthetic process	4.2e-07	336	1155
GO:0009165	nucleotide biosynthetic process	4.2e-07	334	1151
GO:0051273	beta-glucan metabolic process	0.00017112	43	99
GO:0051274	beta-glucan biosynthetic process	0.00099555	33	74
GO:0044710	single-organism metabolic process	0.0012299	3446	15628
GO:0006753	nucleoside phosphate metabolic process	0.0012299	628	2610
GO:0044763	single-organism cellular process	0.0016283	4551	20992
GO:0044711	single-organism biosynthetic process	0.0016283	1256	5384
GO:0044699	single-organism process	0.0016283	5669	26638
GO:0008152	metabolic process	0.0016283	6985	33325
GO:0090407	organophosphate biosynthetic process	0.0018358	416	1620
GO:0044281	small molecule metabolic process	0.0026544	1923	8500
GO:0009117	nucleotide metabolic process	0.0027494	617	2589
GO:0007154	cell communication	0.0035712	1208	5234
GO:0005975	carbohydrate metabolic process	0.0036077	615	2599
GO:0007165	signal transduction	0.0036077	1161	5012
GO:0044700	single organism signaling	0.0037003	1168	5048
GO:0023052	signaling	0.0037003	1168	5049
GO:0006796	phosphate-containing compound metabolic process	0.0037003	1471	6371
GO:0006793	phosphorus metabolic process	0.0037003	1487	6445
GO:0044238	primary metabolic process	0.0037003	5664	26710
GO:0055086	nucleobase-containing small molecule metabolic process	0.005999	943	4039
GO:0009435	NAD biosynthetic process	0.0087849	12	19
GO:0035556	intracellular signal transduction	0.012097	402	1552
GO:0071704	organic substance metabolic process	0.019229	5916	28078
GO:0009058	biosynthetic process	0.029672	3243	15117
GO:0034654	nucleobase-containing compound biosynthetic process	0.035705	1516	6786
GO:0009186	deoxyribonucleoside diphosphate metabolic process	0.040228	11	18
GO:0006730	one-carbon metabolic process	0.045399	36	101
GO:0006468	protein phosphorylation	0.047846	576	2347
GO:0051716	cellular response to stimulus	0.049075	1499	6654
Molecular Function
GO:0016849	phosphorus-oxygen lyase activity	1.5e-06	164	479
GO:0016829	lyase activity	0.0014371	422	1639
GO:0005230	extracellular ligand-gated ion channel activity	0.0016283	42	94
GO:0004888	transmembrane signaling receptor activity	0.0016283	139	465
GO:0004970	ionotropic glutamate receptor activity	0.0016283	37	78
GO:0008066	glutamate receptor activity	0.0016283	37	78
GO:0038023	signaling receptor activity	0.0027494	206	749
GO:0003824	catalytic activity	0.0036077	6082	28355
GO:0004871	signal transducer activity	0.0087849	288	1112
GO:0004872	receptor activity	0.042341	213	825
GO:0004930	G-protein coupled receptor activity	0.047883	63	196

## Sheet: Table S5
Significantly enriched GO terms among the DEGs in HFvsHL
GO accession	GO term	Corrected p Value	Number of DEGs in related to the GO function	Number of all genes in the GO function
Biological Process
GO:0015979	photosynthesis	3.49e-09	52	939
GO:0042254	ribosome biogenesis	1.11e-06	83	2328
GO:0022613	ribonucleoprotein complex biogenesis	1.78e-06	83	2364
GO:0006518	peptide metabolic process	9.2e-05	90	2900
GO:1901564	organonitrogen compound metabolic process	0.00013138	259	10302
GO:0043603	cellular amide metabolic process	0.00014263	106	3564
GO:0006412	translation	0.00041036	82	2656
GO:1901566	organonitrogen compound biosynthetic process	0.00058666	152	5642
GO:0044085	cellular component biogenesis	0.00076058	122	4364
GO:0009409	response to cold	0.00078682	12	138
GO:0043043	peptide biosynthetic process	0.0012075	82	2737
GO:0043604	amide biosynthetic process	0.0015884	94	3249
GO:0009628	response to abiotic stimulus	0.001952	27	605
GO:0009266	response to temperature stimulus	0.0046172	14	224
Cellular Component
GO:0009579	thylakoid	3.83e-12	58	934
GO:0034357	photosynthetic membrane	3.02e-09	47	782
GO:0044436	thylakoid part	3.49e-09	49	859
GO:0009507	chloroplast	1.01e-08	62	1317
GO:0044444	cytoplasmic part	1.16e-08	216	7439
GO:0009536	plastid	1.16e-08	63	1367
GO:0048046	apoplast	2.19e-08	22	206
GO:0005840	ribosome	4.52e-08	86	2283
GO:0030529	ribonucleoprotein complex	9.57e-08	102	2889
GO:0042651	thylakoid membrane	1.06e-07	30	422
GO:0005623	cell	1.76e-07	486	20577
GO:0044464	cell part	1.76e-07	486	20577
GO:0044424	intracellular part	1.18e-06	437	18283
GO:0009521	photosystem	1.38e-06	34	586
GO:0032991	macromolecular complex	1.77e-06	320	12580
GO:0005622	intracellular	1.78e-06	444	18723
GO:0009535	chloroplast thylakoid membrane	2.6e-06	17	178
GO:0055035	plastid thylakoid membrane	2.6e-06	17	178
GO:0044434	chloroplast part	2.61e-06	34	614
GO:0044435	plastid part	3.21e-06	34	619
GO:0005737	cytoplasm	9.91e-06	240	9283
GO:0098796	membrane protein complex	1.05e-05	97	2932
GO:0009534	chloroplast thylakoid	1.41e-05	18	220
GO:0031976	plastid thylakoid	1.41e-05	18	220
GO:0009522	photosystem I	2.16e-05	17	192
GO:0009941	chloroplast envelope	7.86e-05	20	292
GO:0031984	organelle subcompartment	0.00010131	20	303
GO:0009570	chloroplast stroma	0.00010744	22	344
GO:0009532	plastid stroma	0.00011042	22	345
GO:0009526	plastid envelope	0.00012165	20	302
GO:0043229	intracellular organelle	0.00018693	326	13651
GO:0043226	organelle	0.00053462	327	13831
GO:0071944	cell periphery	0.00054373	90	2979
GO:0005811	lipid particle	0.00083982	7	40
GO:0012511	monolayer-surrounded lipid storage body	0.00083982	7	40
GO:0022626	cytosolic ribosome	0.0015884	12	159
GO:0010319	stromule	0.0023872	7	48
GO:0010287	plastoglobule	0.0030634	7	50
GO:0009538	photosystem I reaction center	0.0034626	8	71
Molecular Function
GO:0003735	structural constituent of ribosome	3.33e-08	73	1798
GO:0045735	nutrient reservoir activity	0.00029642	12	124
GO:0010309	acireductone dioxygenase [iron(II)-requiring] activity	0.00033194	6	22
GO:0005198	structural molecule activity	0.00083982	115	4020
